# Supplementary material for: The Role of Matrix Metalloproteinase Single-Nucleotide Polymorphisms in the Clinicopathological Properties of Breast Cancer
Source: Biomedicines. 2022 Aug 4;10(8):1891. doi: 10.3390/biomedicines10081891 (PMC9405670; doi:10.3390/biomedicines10081891)
Supplement: Supplementary file 1 [file biomedicines-10-01891-s001.zip]

Archive with 1 entries (1 files):
- biomedicines-1807617-supplementary.xlsx
