# Supplementary material for: The Role of Matrix Metalloproteinase Single-Nucleotide Polymorphisms in the Clinicopathological Properties of Breast Cancer
Source: Biomedicines. 2022 Aug 4;10(8):1891. doi: 10.3390/biomedicines10081891 (PMC9405670; doi:10.3390/biomedicines10081891)
Supplement: Supplementary file 1 [file biomedicines-10-01891-s001.zip › biomedicines-1807617-supplementary.xlsx]

## Sheet: Table S1.
Table S1. Associations between polymorphisms and clinicopathological features of breast cancer.
Genotypes and Features	MMP1 rs1799750										MMP2 rs243865										MMP3 rs3025058										MMP7 rs11568818										MMP8 rs11225395
	2G2G	1G2G	1G1G	p value	2G2G	1G1G+1G2G	p value	1G1G	1G2G+2G2G	p value	CC	CT	TT	p value	CC	CT+TT	p value	TT	CC+CT	p value	5A5A	5A6A	6A6A	p value	5A5A	5A6A+6A6A	p value	6A6A	5A5A+5A6A	p value	AA	AG	GG	p value	AA	AG+GG	p value	GG	AA+AG	p value	CC	CT	TT	p value	CC	CT+TT	p value	TT	CC+CT
	n (%)	n (%)	n (%)		n (%)	n (%)		n (%)	n (%)		n (%)	n (%)	n (%)		n (%)	n (%)		n (%)	n (%)		n (%)	n (%)	n (%)		n (%)	n (%)		n (%)	n (%)		n (%)	n (%)	n (%)		n (%)	n (%)		n (%)	n (%)		n (%)	n (%)	n (%)		n (%)	n (%)		n (%)	n (%)
Age group				0.196			0.085			0.980				0.608			0.565			0.610				0.110			0.323			0.172				0.938			0.762			1.000				0.523			0.276
30-40 years	4 (19.0%)	23 (41.1%)	8 (34.8%)		4 (19.0%)	31 (39.2%)		8 (34.8%)	27 (35.1%)		22 (37.3%)	11 (29.7%)	2 (50.0%)		22 (37.3%)	13 (31.7%)		2 (50.0%)	33 (34.4%)		9 (28.1%)	21 (45.7%)	5 (22.7%)		9 (28.1%)	26 (38.2%)		5 (22.7%)	30 (38.5%)		14 (36.8%)	17 (33.3%)	4 (36.4%)		14 (36.8%)	21 (33.9%)		4 (36.4%)	31 (34.8%)		11 (44.0%)	17 (30.9%)	7 (35.0%)		11 (44.0%)	24 (32.0%)		7 (35.0%)	28 (35.0%)
41-50 years	17 (81.0%)	33 (58.9%)	15 (65.2%)		17 (81.0%)	48 (60.8%)		15 (65.2%)	50 (64.9%)		37 (62.7%)	26 (70.3%)	2 (50.0%)		37 (62.7%)	28 (68.3%)		2 (50.0%)	63 (65.6%)		23 (71.9%)	25 (54.3%)	17 (77.3%)		23 (71.9%)	42 (61.8%)		17 (77.3%)	48 (61.5%)		24 (63.2%)	34 (66.7%)	7 (63.6%)		24 (63.2%)	41 (66.1%)		7 (63.6%)	58 (65.2%)		14 (56.0%)	38 (69.1%)	13 (65.0%)		14 (56.0%)	51 (68.0%)		13 (65.0%)	52 (65.0%)
Tumor size (T)				0.096			0.104			0.361				0.603			0.377			0.603				0.508			0.337			0.791				0.439			0.204			1.000				0.391			0.223
0-2 cm	17 (81.0%)	32 (57.1%)	17 (73.9%)		17 (81.0%)	49 (62.0%)		17 (73.9%)	49 (63.6%)		41 (69.5%)	23 (62.2%)	2 (50.0%)		41 (69.5%)	25 (61.0%)		2 (50.0%)	64 (66.7%)		19 (59.4%)	33 (71.7%)	14 (63.6%)		19 (59.4%)	47 (69.1%)		14 (63.6%)	52 (66.7%)		28 (73.7%)	31 (60.8%)	7 (63.6%)		28 (73.7%)	38 (61.3%)		7 (63.6%)	59 (66.3%)		14 (56.0%)	37 (67.3%)	15 (75.0%)		14 (56.0%)	52 (69.3%)		15 (75.0%)	51 (63.8%)
>2-5 cm	4 (19.0%)	24 (42.9%)	6 (26.1%)		4 (19.0%)	30 (38.0%)		6 (17.6%)	28 (36.4%)		18 (30.5%)	14 (37.8%)	2 (50.0%)		18 (30.5%)	16 (39.0%)		2 (50.0%)	32 (33.3%)		13 (40.6%)	13 (28.3%)	8 (36.4%)		13 (40.6%)	21 (30.9%)		8 (36.4%)	26 (33.3%)		10 (26.3%)	20 (39.2%)	4 (36.4%)		10 (26.3%)	24 (38.7%)		4 (36.4%)	30 (33.7%)		11 (44.0%)	18 (32.7%)	5 (25.0%)		11 (44.0%)	23 (30.7%)		5 (25.0%)	29 (36.2%)
Lymph node involvement (N)				0.644			0.745			0.262				0.346			0.383			0.622				0.171			0.459			0.060				0.084			0.064			0.497				0.833			0.817
Negative	12 (57.1%)	28 (50.0%)	14 (60.9%)		12 (57.1%)	42 (53.2%)		14 (60.9%)	40 (51.9%)		34 (57.6%)	17 (45.9%)	3 (75.0%)		34 (57.6%)	20 (48.8%)		3 (75.0%)	51 (53.1%)		19 (59.4%)	27 (58.7%)	8 (36.4%)		19 (59.4%)	35 (51.5%)		8 (36.4%)	46 (59.0%)		25 (65.8%)	22 (43.1%)	7 (63.6%)		25 (65.8%)	29 (46.8%)		7 (63.6%)	47 (52.8%)		13 (52.0%)	29 (52.7%)	12 (60.0%)		13 (52.0%)	41 (54.7%)		12 (60.0%)	42 (60.0%)
Positive	9 (42.9%)	28 (50.0%)	9 (39.1%)		9 (42.9%)	37 (46.8%)		9 (39.1%)	37 (48.1%)		25 (42.4%)	20 (54.1%)	1 (25.0%)		25 (42.4%)	21 (51.2%)		1 (25.0%)	45 (46.9%)		13 (40.6%)	19 (41.3%)	14 (63.6%)		13 (40.6%)	33 (48.5%)		14 (63.6%)	32 (41.0%)		13 (34.2%)	29 (56.9%)	4 (36.4%)		13 (34.2%)	33 (53.2%)		4 (36.4%)	42 (47.2%)		12 (48.0%)	26 (47.3%)	8 (40.0%)		12 (48.0%)	34 (45.3%)		8 (40.0%)	38 (40.0%)
Estrogen receptor (ER)				0.482			0.609			0.364				0.451			0.574			0.312				0.481			0.232			0.792				0.454			0.490			0.523				0.294			0.130
Negative	8 (38.1%)	27 (48.2%)	8 (34.8%)		8 (38.1%)	35 (44.3%)		8 (34.8%)	35 (45.5%)		24 (40.7%)	16 (43.2%)	3 (75.0%)		24 (40.7%)	19 (46.3%)		3 (75.0%)	40 (41.7%)		11 (34.4%)	22 (47.8%)	10 (45.5%)		11 (34.4%)	32 (47.1%)		10 (45.5%)	33 (42.3%)		18 (47.4%)	19 (37.3%)	6 (54.5%)		18 (47.4%)	25 (40.3%)		6 (54.5%)	37 (41.6%)		14 (56.0%)	22 (40.0%)	7 (35.0%)		14 (56.0%)	29 (38.7%)		7 (35.0%)	36 (45.0%)
Positive	13 (61.9%)	29 (51.8%)	15 (65.2%)		13 (61.9%)	44 (55.7%)		15 (65.2%)	42 (54.5%)		35 (59.3%)	21 (56.8%)	1 (25.0%)		35 (59.3%)	22 (53.7%)		1 (25.0%)	56 (58.3%)		21 (65.6%)	24 (52.2%)	12 (54.5%)		21 (65.6%)	36 (52.9%)		12 (54.5%)	45 (57.7%)		20 (52.6%)	32 (62.7%)	5 (45.5%)		20 (52.6%)	37 (59.7%)		5 (45.5%)	52 (58.4%)		11 (44.0%)	33 (60.0%)	13 (65.0%)		11 (44.0%)	46 (61.3%)		13 (65.0%)	44 (55.0%)
Progesterone receptor (PR)				0.149			0.969			0.060				0.431			0.275			0.619				0.281			0.118			0.787				0.518			0.255			0.858				0.065			0.166
Negative	11 (52.4%)	33 (58.9%)	8 (34.8%)		11 (52.4%)	41 (51.9%)		8 (34.8%)	44 (57.1%)		28 (47.5%)	21 (56.8%)	3 (75.0%)		28 (47.5%)	24 (58.5%)		3 (75.0%)	49 (51.0%)		13 (40.6%)	27 (58.7%)	12 (54.5%)		13 (40.6%)	39 (57.4%)		12 (54.5%)	40 (51.3%)		17 (44.7%)	29 (56.9%)	6 (54.5%)		17 (44.7%)	35 (56.5%)		6 (54.5%)	46 (51.7%)		16 (64.0%)	30 (54.5%)	6 (30.0%)		16 (64.0%)	36 (48.0%)		6 (30.0%)	46 (57.5%)
Positive	10 (47.6%)	23 (41.1%)	15 (65.2%)		10 (47.6%)	38 (48.1%)		15 (65.2%)	33 (42.9%)		31 (52.5%)	16 (43.2%)	1 (25.0%)		31 (52.5%)	17 (41.5%)		1 (25.0%)	47 (49.0%)		19 (59.4%)	19 (41.3%)	10 (45.5%)		19 (59.4%)	29 (42.6%)		10 (45.5%)	38 (48.7%)		21 (55.3%)	22 (43.1%)	5 (45.5%)		21 (55.3%)	27 (43.5%)		5 (45.5%)	43 (48.3%)		9 (36.0%)	25 (45.5%)	14 (70.0%)		9 (36.0%)	39 (52.0%)		14 (70.0%)	34 (42.5%)
Human epidermal growth factor receptor 2 (HER2)				0.212			0.394			0.092				0.915			0.631			1.000				0.996			0.983			1.000				0.316			0.189			0.448				0.530			0.403
Negative	18 (85.7%)	45 (80.4%)	15 (65.2%)		18 (85.7%)	60 (75.9%)		15 (65.2%)	63 (81.8%)		47 (79.7%)	28 (75.7%)	3 (75.0%)		47 (79.7%)	31 (75.6%)		3 (75.0%)	75 (78.1%)		25 (78.1%)	36 (78.3%)	17 (77.3%)		25 (78.1%)	53 (77.9%)		17 (77.3%)	61 (78.2%)		27 (71.1%)	41 (80.4%)	10 (90.9%)		27 (71.1%)	51 (82.3%)		10 (90.9%)	68 (76.4%)		21 (84.0%)	43 (78.2%)	14 (70.0%)		21 (84.0%)	57 (76.0%)		14 (70.0%)	64 (80.0%)
Positive	3 (14.3%)	11 (19.6%)	8 (34.8%)		3 (14.3%)	19 (24.1%)		8 (34.8%)	14 (18.2%)		12 (20.3%)	9 (24.3%)	1 (25.0%)		12 (20.3%)	10 (24.4%)		1 (25.0%)	21 (21.9%)		7 (21.9%)	10 (21.7%)	5 (22.7%)		7 (21.9%)	15 (22.1%)		5 (22.7%)	17 (21.8%)		11 (28.9%)	10 (19.6%)	1 (9.1%)		11 (28.9%)	11 (17.7%)		1 (9.1%)	21 (23.6%)		4 (16.0%)	12 (21.8%)	6 (30.0%)		4 (16.0%)	18 (24.0%)		6 (30.0%)	16 (20.0%)
Histological type				0.726			0.842			0.478				0.605			0.475			1.000				0.523			0.584			0.574				0.218			0.096			0.250				0.456			0.449
ductal	19 (90.5%)	47 (83.9%)	22 (95.7%)		19 (90.5%)	69 (87.3%)		22 (95.7%)	66 (85.7%)		54 (91.5%)	30 (81.1%)	4 (100.0%)		54 (91.5%)	34 (82.9%)		4 (100.0%)	84 (87.5%)		28 (87.5%)	42 (91.3%)	18 (81.8%)		28 (87.5%)	60 (88.2%)		18 (81.8%)	70 (89.7%)		32 (84.2%)	47 (92.2%)	9 (81.8%)		32 (84.2%)	56 (90.3%)		9 (81.8%)	79 (88.8%)		24 (96.0%)	45 (81.8%)	19 (95.0%)		24 (96.0%)	64 (85.3%)		19 (95.0%)	69 (86.2%)
lobular	0 (0.0%)	3 (5.4%)	1 (4.3%)		0 (0.0%)	4 (5.1%)		1 (4.3%)	3 (3.9%)		1 (1.7%)	3 (8.1%)	0 (0.0%)		1 (1.7%)	3 (7.3%)		0 (0.0%)	4 (4.2%)		2 (6.2%)	0 (0.0%)	2 (9.1%)		2 (6.2%)	2 (2.9%)		2 (9.1%)	2 (2.6%)		2 (5.3%)	1 (2.0%)	1 (9.1%)		2 (5.3%)	2 (3.2%)		1 (9.1%)	3 (3.4%)		1 (4.0%)	3 (5.5%)	0 (0.0%)		1 (4.0%)	3 (4.0%)		0 (0.0%)	4 (5.0%)
medullary	1 (4.8%)	2 (3.6%)	0 (0.0%)		1 (4.8%)	2 (2.5%)		0 (0.0%)	3 (3.9%)		2 (3.4%)	1 (2.7%)	0 (0.0%)		2 (3.4%)	1 (2.4%)		0 (0.0%)	3 (3.1%)		0 (0.0%)	2 (4.3%)	1 (4.5%)		0 (0.0%)	3 (4.4%)		1 (4.5%)	2 (2.6%)		0 (0.0%)	2 (3.9%)	1 (9.1%)		0 (0.0%)	3 (4.8%)		1 (9.1%)	2 (2.2%)		0 (0.0%)	3 (5.5%)	0 (0.0%)		0 (0.0%)	3 (4.0%)		0 (0.0%)	3 (3.8%)
other	1 (4.8%)	4 (7.1%)	0 (0.0%)		1 (4.8%)	4 (5.1%)		0 (0.0%)	5 (6.5%)		2 (3.4%)	3 (8.1%)	0 (0.0%)		2 (3.4%)	3 (7.3%)		0 (0.0%)	5 (5.2%)		2 (6.2%)	2 (4.3%)	1 (4.5%)		2 (6.2%)	3 (4.4%)		1 (4.5%)	4 (5.1%)		4 (10.5%)	1 (2.0%)	0 (0.0%)		4 (10.5%)	1 (1.6%)		0 (0.0%)	5 (5.6%)		0 (0.0%)	4 (7.3%)	1 (5.0%)		0 (0.0%)	5 (6.7%)		1 (5.0%)	4 (5.0%)
Histological grade (G)				0.037			0.961			0.014				1.000			0.961			1.000				0.292			0.121			0.742				0.022			0.170			0.013				0.609			0.703
G1 or G2	15 (71.4%)	35 (62.5%)	21 (91.3%)		15 (71.4%)	56 (70.9%)		21 (91.3%)	50 (64.9%)		42 (71.2%)	26 (70.3%)	3 (75.0%)		42 (71.2%)	29 (70.7%)		3 (75.0%)	68 (70.8%)		26 (81.2%)	30 (65.2%)	15 (68.2%)		26 (81.2%)	45 (66.2%)		15 (68.2%)	56 (71.8%)		30 (78.9%)	37 (72.5%)	4 (36.4%)		30 (78.9%)	41 (66.1%)		4 (36.4%)	67 (75.3%)		17 (68.0%)	38 (69.1%)	16 (80.0%)		17 (68.0%)	54 (72.0%)		16 (80.0%)	55 (68.8%)
G3	6 (28.6%)	21 (37.5%)	2 (8.7%)		6 (28.6%)	23 (29.1%)		2 (8.7%)	27 (35.1%)		17 (28.8%)	11 (29.7%)	1 (25.0%)		17 (28.8%)	12 (29.3%)		1 (25.0%)	28 (29.2%)		6 (18.8%)	16 (34.8%)	7 (31.8%)		6 (18.8%)	23 (33.8%)		7 (31.8%)	22 (28.2%)		8 (21.1%)	14 (27.5%)	7 (63.6%)		8 (21.1%)	21 (33.9%)		7 (63.6%)	22 (24.7%)		8 (32.0%)	17 (30.9%)	4 (20.0%)		8 (32.0%)	21 (28.0%)		4 (20.0%)	25 (31.2%)
Progression				0.692			0.423			0.947				0.146			0.899			0.087				0.808			0.670			0.538				0.249			0.587			0.165				0.909			0.708
Absent	16 (76.2%)	37 (66.1%)	16 (69.6%)		16 (76.2%)	53 (67.1%)		16 (69.6%)	53 (68.8%)		41 (69.5%)	27 (73.0%)	1 (25.0%)		41 (69.5%)	28 (68.3%)		1 (25.0%)	68 (70.8%)		23 (71.9%)	32 (69.6%)	14 (63.6%)		23 (71.9%)	46 (67.6%)		14 (63.6%)	55 (70.5%)		25 (65.8%)	34 (66.7%)	10 (90.9%)		25 (65.8%)	44 (71.0%)		10 (90.9%)	59 (66.3%)		18 (72.0%)	37 (67.3%)	14 (70.0%)		18 (72.0%)	51 (68.0%)		14 (70.0%)	55 (68.8%)
Present	5 (23.8%)	19 (33.9%)	7 (30.4%)		5 (23.8%)	26 (32.9%)		7 (30.4%)	24 (31.2%)		18 (30.5%)	10 (27.0%)	3 (75.0%)		18 (30.5%)	13 (31.7%)		3 (75.0%)	28 (29.2%)		9 (28.1%)	14 (30.4%)	8 (36.4%)		9 (28.1%)	22 (32.4%)		8 (36.4%)	23 (29.5%)		13 (34.2%)	17 (33.3%)	1 (9.1%)		13 (34.2%)	18 (29.0%)		1 (9.1%)	30 (33.7%)		7 (28.0%)	18 (32.7%)	6 (30.0%)		7 (28.0%)	24 (32.0%)		6 (30.0%)	25 (31.2%)
Metastasis				0.359			0.169			0.991				0.631			0.535			0.570				0.446			0.519			0.210				0.394			0.599			0.280				0.687			0.430
Absent	18 (85.7%)	39 (69.6%)	17 (73.9%)		18 (85.7%)	56 (70.9%)		17 (73.9%)	57 (74.0%)		45 (76.3%)	27 (73.0%)	2 (50.0%)		45 (76.3%)	29 (70.7%)		2 (50.0%)	72 (75.0%)		25 (78.1%)	35 (76.1%)	14 (63.6%)		25 (78.1%)	49 (72.1%)		14 (63.6%)	60 (76.9%)		27 (71.1%)	37 (72.5%)	10 (90.9%)		27 (71.1%)	47 (75.8%)		10 (90.9%)	64 (71.9%)		20 (80.0%)	39 (70.9%)	15 (75.0%)		20 (80.0%)	54 (72.0%)		15 (75.0%)	59 (73.8%)
Present	3 (14.3%)	17 (30.4%)	6 (26.1%)		3 (14.3%)	23 (29.1%)		6 (26.1%)	20 (26.0%)		14 (23.7%)	10 (27.0%)	2 (50.0%)		14 (23.7%)	12 (29.3%)		2 (50.0%)	24 (25.0%)		7 (21.9%)	11 (23.9%)	8 (36.4%)		7 (21.9%)	19 (27.9%)		8 (36.4%)	18 (23.1%)		11 (28.9%)	14 (27.5%)	1 (9.1%)		11 (28.9%)	15 (24.2%)		1 (9.1%)	25 (28.1%)		5 (20.0%)	16 (29.1%)	5 (25.0%)		5 (20.0%)	21 (28.0%)		5 (25.0%)	21 (26.2%)
Death				0.165			0.148			0.543				0.412			0.631			0.209				0.451			0.590			0.247				0.549			0.750			0.448				0.909			0.780
Absent	19 (90.5%)	40 (71.4%)	19 (82.6%)		19 (90.5%)	59 (74.7%)		19 (82.6%)	59 (76.6%)		47 (79.7%)	29 (78.4%)	2 (50.0%)		47 (79.7%)	31 (75.6%)		2 (50.0%)	76 (79.2%)		26 (81.2%)	37 (80.4%)	15 (68.2%)		26 (81.2%)	52 (76.5%)		15 (68.2%)	63 (80.8%)		29 (76.3%)	39 (76.5%)	10 (90.9%)		29 (76.3%)	49 (79.0%)		10 (90.9%)	68 (76.4%)		20 (80.0%)	42 (76.4%)	16 (80.0%)		20 (80.0%)	58 (77.3%)		16 (80.0%)	62 (77.5%)
Present	2 (9.5%)	16 (28.6%)	4 (17.4%)		2 (9.5%)	20 (25.3%)		4 (17.4%)	18 (23.4%)		12 (20.3%)	8 (21.6%)	2 (50.0%)		12 (20.3%)	10 (24.4%)		2 (50.0%)	20 (20.8%)		6 (18.8%)	9 (19.6%)	7 (31.8%)		6 (18.8%)	16 (23.5%)		7 (31.8%)	15 (19.2%)		9 (23.7%)	12 (23.5%)	1 (9.1%)		9 (23.7%)	13 (21.0%)		1 (9.1%)	21 (23.6%)		5 (20.0%)	13 (23.6%)	4 (20.0%)		5 (20.0%)	17 (22.7%)		4 (20.0%)	18 (22.5%)
significant p-values are marked in bold red
n – number of patients, G1 – well differentiated (low grade), G2 – moderately differentiated (intermediate grade), G3 – poorly differentiated (high grade)
[truncated: 11 more columns]

## Sheet: _xltb_storage_
XL Toolbox Settings
	export_preset	<?xml version="1.0" encoding="utf-16"?>_x000D_ <Preset xmlns:xsi="http://www.w3.org/2001/XMLSchema-instance" xmlns:xsd="http://www.w3.org/2001/XMLSchema">_x000D_ <Name>Png, 380 dpi, RGB, Transparent canvas</Name>_x000D_ <Dpi>380</Dpi>_x000D_ <FileType>Png</FileType>_x000D_ <ColorSpace>Rgb</ColorSpace>_x000D_ <Transparency>TransparentCanvas</Transparency>_x000D_ <UseColorProfile>false</UseColorPro…
	export_path	G:\Straipsniai\Gretos\survival.png
